# Supplementary material for: Quinazolin-4-one/3-cyanopyridin-2-one Hybrids as Dual Inhibitors of EGFR and BRAFV600E: Design, Synthesis, and Antiproliferative Activity
Source: Pharmaceuticals (Basel). 2023 Oct 26;16(11):1522. doi: 10.3390/ph16111522 (PMC10674657; doi:10.3390/ph16111522)
Supplement: Supplementary file 1 [file pharmaceuticals-16-01522-s001.zip]

Archive with 1 entries (1 files):
- pharmaceuticals-2645771-supplementary.pdf
